# Supplementary material for: Digital spatial profiling identifies molecular changes involved in development of colitis-associated colorectal cancer
Source: Front Oncol. 2024 Mar 4;14:1247106. doi: 10.3389/fonc.2024.1247106 (PMC10949367; doi:10.3389/fonc.2024.1247106)
Supplement: Supplementary file 1 [file Table_1.xlsx]

## Sheet: Sheet1
									TOTAL AOIs (so divide by 3 to get the number of ROIs)
Sample					whole ROIs Normal	Whole ROIs Inflammed	Whole ROIs dysplastic	Whole ROIs Cancer	Segmented Normal	Segmented Inflammed	Segmented Dys	Segmented Cancer	Total ROIs per slide
1	Normal	inflamed			3	3			6	6			18
2	Normal	inflamed			3	3			6	6			18
3	normal			cancer	3			5	6			3	17
4	normal	inflamed	Dysplasia		3	3	5			6	6		23
5	normal			cancer	2			5				3	10
6	normal	inflamed			2	2							4
7	normal	inflamed		cancer		2		5				3	10
8	normal	inflamed	dysplasia	cancer	1		4				9		14
9	normal	inflamed			3	3							6
10	normal	inflamed		cancer	2	3		2					7
11	normal	inflamed		cancer	2	3		2					7
12	normal	inflamed	dysplasia		2	3	5		3	3	6		22
13	normal	inflamed		cancer	1	2		3	3	3		3	15
14	normal			cancer	1			3					4
15	normal	inflamed				2				3			5
16	normal	inflamed		cancer	2	3		3				3	11
					30	32	14	28	24	27	21	15
					ROI = regions of interest
					AOI = areas of interest
